# Supplementary material for: Cs2CO3-promoted defluorination and functionalization of α-CF3 carbonyl compounds in the presence of N-, O-, and/or S-nucleophiles
Source: RSC Adv. 2018 Apr 30;8(29):16019–23. doi: 10.1039/c8ra02353k (PMC9080061; doi:10.1039/c8ra02353k)
Supplement: RA-008-C8RA02353K-s002 [file RA-008-C8RA02353K-s002.cif]

# Electronic Supplementary Material (ESI) for RSC Advances.
# This journal is © The Royal Society of Chemistry 2018

####################################################################### 
# 
# This file contains crystal structure data downloaded from the 
# Cambridge Structural Database (CSD) hosted by the Cambridge 
# Crystallographic Data Centre (CCDC).
# 
# Full information about CCDC data access policies and citation 
# guidelines are available at http://www.ccdc.cam.ac.uk/access/V1 
# 
# Audit and citation data items may have been added by the CCDC. 
# Please retain this information to preserve the provenance of 
# this file and to allow appropriate attribution of the data. 
# 
#######################################################################

data_d8v17796
_database_code_depnum_ccdc_archive 'CCDC 1815972'
_audit_update_record             
;
2018-01-10 deposited with the CCDC.
2018-04-19 downloaded from the CCDC.
;

_audit_creation_method           SHELXL-2013
_chemical_name_systematic        
; 
 ? 
;
_chemical_name_common            ?
_chemical_melting_point          ?
_chemical_formula_moiety         ?
_chemical_formula_sum            'C11 H10 O3 S'
_chemical_formula_weight         222.25

loop_
_atom_type_symbol
_atom_type_description
_atom_type_scat_dispersion_real
_atom_type_scat_dispersion_imag
_atom_type_scat_source
C C 0.0033 0.0016 'International Tables Vol C Tables 4.2.6.8 and 6.1.1.4'
H H 0.0000 0.0000 'International Tables Vol C Tables 4.2.6.8 and 6.1.1.4'
O O 0.0106 0.0060 'International Tables Vol C Tables 4.2.6.8 and 6.1.1.4'
S S 0.1246 0.1234 'International Tables Vol C Tables 4.2.6.8 and 6.1.1.4'

_space_group_crystal_system      monoclinic
_space_group_IT_number           14
_space_group_name_H-M_alt        'P 21/c'
_space_group_name_Hall           '-P 2ybc'

_shelx_space_group_comment       
; 
The symmetry employed for this shelxl refinement is uniquely defined 
by the following loop, which should always be used as a source of 
symmetry information in preference to the above space-group names. 
They are only intended as comments. 
;

loop_
_space_group_symop_operation_xyz
'x, y, z'
'-x, y+1/2, -z+1/2'
'-x, -y, -z'
'x, -y-1/2, z-1/2'

_cell_length_a                   16.2540(10)
_cell_length_b                   5.0706(3)
_cell_length_c                   12.3045(7)
_cell_angle_alpha                90
_cell_angle_beta                 92.216(2)
_cell_angle_gamma                90
_cell_volume                     1013.35(10)
_cell_formula_units_Z            4
_cell_measurement_temperature    173(2)
_cell_measurement_reflns_used    9924
_cell_measurement_theta_min      6.996
_cell_measurement_theta_max      55.023

_exptl_crystal_description       prismatic
_exptl_crystal_colour            colorless
_exptl_crystal_density_meas      ?
_exptl_crystal_density_method    ?
_exptl_crystal_density_diffrn    1.457
_exptl_crystal_F_000             464
_exptl_transmission_factor_min   ?
_exptl_transmission_factor_max   ?
_exptl_crystal_size_max          0.170
_exptl_crystal_size_mid          0.150
_exptl_crystal_size_min          0.100
_exptl_absorpt_coefficient_mu    0.301
_shelx_estimated_absorpt_T_min   0.951
_shelx_estimated_absorpt_T_max   0.971
_exptl_absorpt_correction_type   multi-scan
_exptl_absorpt_correction_T_min  0.6684
_exptl_absorpt_correction_T_max  0.7456
_exptl_absorpt_process_details   sadabs

_exptl_special_details           
; 
 ? 
;

_diffrn_ambient_temperature      173(2)
_diffrn_radiation_wavelength     0.71073
_diffrn_radiation_type           MoK\a
_diffrn_source                   ?
_diffrn_measurement_device_type  'Bruker APEX-II CCD'
_diffrn_measurement_method       '\f and \w scans'
_diffrn_detector_area_resol_mean ?
_diffrn_reflns_number            22009
_diffrn_reflns_av_unetI/netI     0.0134
_diffrn_reflns_av_R_equivalents  0.0314
_diffrn_reflns_limit_h_min       -20
_diffrn_reflns_limit_h_max       20
_diffrn_reflns_limit_k_min       -6
_diffrn_reflns_limit_k_max       6
_diffrn_reflns_limit_l_min       -15
_diffrn_reflns_limit_l_max       15
_diffrn_reflns_theta_min         3.498
_diffrn_reflns_theta_max         25.997
_diffrn_reflns_theta_full        25.242
_diffrn_measured_fraction_theta_max 0.995
_diffrn_measured_fraction_theta_full 0.995
_diffrn_reflns_Laue_measured_fraction_max 0.995
_diffrn_reflns_Laue_measured_fraction_full 0.995
_diffrn_reflns_point_group_measured_fraction_max 0.995
_diffrn_reflns_point_group_measured_fraction_full 0.995
_reflns_number_total             1988
_reflns_number_gt                1889
_reflns_threshold_expression     'I > 2\s(I)'
_reflns_Friedel_coverage         0.000
_reflns_Friedel_fraction_max     .
_reflns_Friedel_fraction_full    .

_reflns_special_details          
; 
 Reflections were merged by SHELXL according to the crystal 
 class for the calculation of statistics and refinement. 
  
 _reflns_Friedel_fraction is defined as the number of unique 
 Friedel pairs measured divided by the number that would be 
 possible theoretically, ignoring centric projections and 
 systematic absences. 
;

_computing_data_collection       'Bruker APEX2'
_computing_cell_refinement       'Bruker SAINT'
_computing_data_reduction        'Bruker SAINT'
_computing_structure_solution    'SHELXS-97 (Sheldrick 2008)'
_computing_structure_refinement  'SHELXL-2013 (Sheldrick, 2013)'
_computing_molecular_graphics    'Bruker SHELXTL'
_computing_publication_material  'Bruker SHELXTL'

_refine_special_details          
; 
 ? 
;
_refine_ls_structure_factor_coef Fsqd
_refine_ls_matrix_type           full
_refine_ls_weighting_scheme      calc
_refine_ls_weighting_details     
'w=1/[\s^2^(Fo^2^)+(0.0295P)^2^+0.4334P] where P=(Fo^2^+2Fc^2^)/3'
_atom_sites_solution_primary     ?
_atom_sites_solution_secondary   ?
_atom_sites_solution_hydrogens   geom
_refine_ls_hydrogen_treatment    constr
_refine_ls_extinction_method     SHELXL
_refine_ls_extinction_coef       ?
_refine_ls_extinction_expression Fc^*^=kFc[1+0.001xFc^2^\l^3^/sin(2\q)]^-1/4^
_refine_ls_number_reflns         1988
_refine_ls_number_parameters     138
_refine_ls_number_restraints     0
_refine_ls_R_factor_all          0.0274
_refine_ls_R_factor_gt           0.0259
_refine_ls_wR_factor_ref         0.0678
_refine_ls_wR_factor_gt          0.0664
_refine_ls_goodness_of_fit_ref   1.069
_refine_ls_restrained_S_all      1.069
_refine_ls_shift/su_max          0.002
_refine_ls_shift/su_mean         0.000

loop_
_atom_site_label
_atom_site_type_symbol
_atom_site_fract_x
_atom_site_fract_y
_atom_site_fract_z
_atom_site_U_iso_or_equiv
_atom_site_adp_type
_atom_site_occupancy
_atom_site_site_symmetry_order
_atom_site_calc_flag
_atom_site_refinement_flags_posn
_atom_site_refinement_flags_adp
_atom_site_refinement_flags_occupancy
_atom_site_disorder_assembly
_atom_site_disorder_group
S1 S 0.77629(2) 0.53336(6) 0.64576(2) 0.02441(12) Uani 1 1 d . . . . .
O1 O 0.64482(5) 0.56263(18) 0.51721(7) 0.0256(2) Uani 1 1 d . . . . .
O2 O 0.87723(5) 0.9092(2) 0.55601(7) 0.0317(2) Uani 1 1 d . . . . .
O3 O 0.84328(5) 1.15957(18) 0.40914(7) 0.0280(2) Uani 1 1 d . . . . .
C1 C 0.69235(7) 0.3247(2) 0.66889(9) 0.0227(3) Uani 1 1 d . . . . .
C2 C 0.68363(8) 0.1325(3) 0.74785(10) 0.0262(3) Uani 1 1 d . . . . .
H2 H 0.7262 0.1002 0.8012 0.031 Uiso 1 1 calc R U . . .
C3 C 0.61098(8) -0.0113(3) 0.74673(10) 0.0278(3) Uani 1 1 d . . . . .
H3 H 0.6038 -0.1433 0.8003 0.033 Uiso 1 1 calc R U . . .
C4 C 0.54838(8) 0.0339(3) 0.66871(11) 0.0277(3) Uani 1 1 d . . . . .
H4 H 0.4994 -0.0683 0.6694 0.033 Uiso 1 1 calc R U . . .
C5 C 0.55669(8) 0.2269(3) 0.58969(10) 0.0267(3) Uani 1 1 d . . . . .
H5 H 0.5142 0.2597 0.5362 0.032 Uiso 1 1 calc R U . . .
C6 C 0.62889(7) 0.3682(2) 0.59218(9) 0.0229(3) Uani 1 1 d . . . . .
C7 C 0.72129(7) 0.6719(2) 0.53442(9) 0.0231(3) Uani 1 1 d . . . . .
C8 C 0.74643(7) 0.8634(3) 0.46817(10) 0.0254(3) Uani 1 1 d . . . . .
H8 H 0.7108 0.9256 0.4108 0.030 Uiso 1 1 calc R U . . .
C9 C 0.82789(8) 0.9750(2) 0.48422(10) 0.0248(3) Uani 1 1 d . . . . .
C10 C 0.92452(8) 1.2803(3) 0.41771(11) 0.0355(3) Uani 1 1 d . . . . .
H10A H 0.9678 1.1437 0.4131 0.043 Uiso 1 1 calc R U . . .
H10B H 0.9321 1.3732 0.4881 0.043 Uiso 1 1 calc R U . . .
C11 C 0.93008(9) 1.4716(3) 0.32542(12) 0.0381(3) Uani 1 1 d . . . . .
H11A H 0.9209 1.3782 0.2563 0.057 Uiso 1 1 calc R U . . .
H11B H 0.9848 1.5529 0.3275 0.057 Uiso 1 1 calc R U . . .
H11C H 0.8881 1.6088 0.3321 0.057 Uiso 1 1 calc R U . . .

loop_
_atom_site_aniso_label
_atom_site_aniso_U_11
_atom_site_aniso_U_22
_atom_site_aniso_U_33
_atom_site_aniso_U_23
_atom_site_aniso_U_13
_atom_site_aniso_U_12
S1 0.02081(18) 0.02825(19) 0.02379(18) 0.00124(12) -0.00389(12) 0.00082(12)
O1 0.0229(4) 0.0298(5) 0.0238(4) 0.0038(4) -0.0053(3) -0.0027(4)
O2 0.0260(5) 0.0398(6) 0.0289(5) 0.0064(4) -0.0052(4) 0.0002(4)
O3 0.0230(4) 0.0322(5) 0.0283(5) 0.0047(4) -0.0033(3) -0.0031(4)
C1 0.0219(6) 0.0242(6) 0.0218(6) -0.0044(5) -0.0012(4) 0.0020(5)
C2 0.0277(6) 0.0282(7) 0.0224(6) -0.0006(5) -0.0032(5) 0.0034(5)
C3 0.0322(7) 0.0262(6) 0.0251(6) 0.0017(5) 0.0009(5) 0.0006(5)
C4 0.0250(6) 0.0279(7) 0.0300(7) -0.0022(5) -0.0002(5) -0.0022(5)
C5 0.0241(6) 0.0294(7) 0.0261(6) -0.0018(5) -0.0046(5) 0.0008(5)
C6 0.0245(6) 0.0234(6) 0.0208(6) -0.0016(5) 0.0000(5) 0.0030(5)
C7 0.0201(6) 0.0271(6) 0.0218(6) -0.0041(5) -0.0024(4) 0.0023(5)
C8 0.0247(6) 0.0283(7) 0.0228(6) 0.0008(5) -0.0035(5) 0.0014(5)
C9 0.0255(6) 0.0258(6) 0.0231(6) -0.0016(5) 0.0011(5) 0.0027(5)
C10 0.0241(6) 0.0468(9) 0.0353(7) 0.0073(6) -0.0039(5) -0.0086(6)
C11 0.0360(8) 0.0414(8) 0.0369(8) 0.0056(6) 0.0033(6) -0.0072(6)

_geom_special_details            
; 
 All esds (except the esd in the dihedral angle between two l.s. planes) 
 are estimated using the full covariance matrix.  The cell esds are taken 
 into account individually in the estimation of esds in distances, angles 
 and torsion angles; correlations between esds in cell parameters are only 
 used when they are defined by crystal symmetry.  An approximate (isotropic) 
 treatment of cell esds is used for estimating esds involving l.s. planes. 
;

loop_
_geom_bond_atom_site_label_1
_geom_bond_atom_site_label_2
_geom_bond_distance
_geom_bond_site_symmetry_2
_geom_bond_publ_flag
S1 C7 1.7535(12) . ?
S1 C1 1.7584(13) . ?
O1 C7 1.3698(14) . ?
O1 C6 1.3814(15) . ?
O2 C9 1.2165(15) . ?
O3 C9 1.3454(15) . ?
O3 C10 1.4556(15) . ?
C1 C2 1.3874(18) . ?
C1 C6 1.3886(16) . ?
C2 C3 1.3874(18) . ?
C2 H2 0.9500 . ?
C3 C4 1.3905(18) . ?
C3 H3 0.9500 . ?
C4 C5 1.3896(18) . ?
C4 H4 0.9500 . ?
C5 C6 1.3744(18) . ?
C5 H5 0.9500 . ?
C7 C8 1.3416(18) . ?
C8 C9 1.4464(17) . ?
C8 H8 0.9500 . ?
C10 C11 1.4989(19) . ?
C10 H10A 0.9900 . ?
C10 H10B 0.9900 . ?
C11 H11A 0.9800 . ?
C11 H11B 0.9800 . ?
C11 H11C 0.9800 . ?

loop_
_geom_angle_atom_site_label_1
_geom_angle_atom_site_label_2
_geom_angle_atom_site_label_3
_geom_angle
_geom_angle_site_symmetry_1
_geom_angle_site_symmetry_3
_geom_angle_publ_flag
C7 S1 C1 89.55(6) . . ?
C7 O1 C6 112.20(9) . . ?
C9 O3 C10 115.79(10) . . ?
C2 C1 C6 119.62(11) . . ?
C2 C1 S1 129.57(10) . . ?
C6 C1 S1 110.80(9) . . ?
C3 C2 C1 118.17(11) . . ?
C3 C2 H2 120.9 . . ?
C1 C2 H2 120.9 . . ?
C2 C3 C4 121.34(12) . . ?
C2 C3 H3 119.3 . . ?
C4 C3 H3 119.3 . . ?
C5 C4 C3 120.71(12) . . ?
C5 C4 H4 119.6 . . ?
C3 C4 H4 119.6 . . ?
C6 C5 C4 117.23(11) . . ?
C6 C5 H5 121.4 . . ?
C4 C5 H5 121.4 . . ?
C5 C6 O1 122.63(11) . . ?
C5 C6 C1 122.92(12) . . ?
O1 C6 C1 114.44(11) . . ?
C8 C7 O1 119.64(11) . . ?
C8 C7 S1 127.34(10) . . ?
O1 C7 S1 113.01(9) . . ?
C7 C8 C9 119.92(11) . . ?
C7 C8 H8 120.0 . . ?
C9 C8 H8 120.0 . . ?
O2 C9 O3 123.66(12) . . ?
O2 C9 C8 124.50(12) . . ?
O3 C9 C8 111.84(10) . . ?
O3 C10 C11 107.36(11) . . ?
O3 C10 H10A 110.2 . . ?
C11 C10 H10A 110.2 . . ?
O3 C10 H10B 110.2 . . ?
C11 C10 H10B 110.2 . . ?
H10A C10 H10B 108.5 . . ?
C10 C11 H11A 109.5 . . ?
C10 C11 H11B 109.5 . . ?
H11A C11 H11B 109.5 . . ?
C10 C11 H11C 109.5 . . ?
H11A C11 H11C 109.5 . . ?
H11B C11 H11C 109.5 . . ?

loop_
_geom_torsion_atom_site_label_1
_geom_torsion_atom_site_label_2
_geom_torsion_atom_site_label_3
_geom_torsion_atom_site_label_4
_geom_torsion
_geom_torsion_site_symmetry_1
_geom_torsion_site_symmetry_2
_geom_torsion_site_symmetry_3
_geom_torsion_site_symmetry_4
_geom_torsion_publ_flag
C7 S1 C1 C2 179.26(12) . . . . ?
C7 S1 C1 C6 0.57(9) . . . . ?
C6 C1 C2 C3 0.26(18) . . . . ?
S1 C1 C2 C3 -178.33(10) . . . . ?
C1 C2 C3 C4 0.23(19) . . . . ?
C2 C3 C4 C5 -0.5(2) . . . . ?
C3 C4 C5 C6 0.22(19) . . . . ?
C4 C5 C6 O1 179.15(11) . . . . ?
C4 C5 C6 C1 0.28(19) . . . . ?
C7 O1 C6 C5 -178.60(11) . . . . ?
C7 O1 C6 C1 0.36(14) . . . . ?
C2 C1 C6 C5 -0.53(19) . . . . ?
S1 C1 C6 C5 178.31(10) . . . . ?
C2 C1 C6 O1 -179.48(11) . . . . ?
S1 C1 C6 O1 -0.64(13) . . . . ?
C6 O1 C7 C8 179.74(11) . . . . ?
C6 O1 C7 S1 0.10(12) . . . . ?
C1 S1 C7 C8 -179.99(12) . . . . ?
C1 S1 C7 O1 -0.38(9) . . . . ?
O1 C7 C8 C9 -178.46(10) . . . . ?
S1 C7 C8 C9 1.12(18) . . . . ?
C10 O3 C9 O2 0.27(18) . . . . ?
C10 O3 C9 C8 -179.04(11) . . . . ?
C7 C8 C9 O2 -0.7(2) . . . . ?
C7 C8 C9 O3 178.59(11) . . . . ?
C9 O3 C10 C11 178.17(11) . . . . ?

_refine_diff_density_max         0.227
_refine_diff_density_min         -0.188
_refine_diff_density_rms         0.035

_shelxl_version_number           2013-4

_shelx_res_file                  
; 
TITL d8v17796_a.res in P2(1)/c 
CELL 0.71073 16.254 5.0706 12.3045 90 92.216 90 
ZERR 4 0.001 0.0003 0.0007 0 0.002 0 
LATT 1 
SYMM -X,0.5+Y,0.5-Z 
SFAC C  H  O  S 
UNIT 44 40 12 4 
OMIT  -3.00  52.00 
L.S. 10 
ACTA 
BOND $H 
FMAP 2 
PLAN 20 
LIST 4 
size 0.17 0.15 0.10 
wpdb -1 
mpla c1 > c6 
htab 
conf 
TEMP -100 
WGHT    0.029500    0.433400 
EXTI    0.003215 
FVAR       1.10101 
S1    4    0.776293    0.533355    0.645763    11.00000    0.02081    0.02825 = 
         0.02379    0.00124   -0.00389    0.00082 
O1    3    0.644818    0.562626    0.517213    11.00000    0.02287    0.02977 = 
         0.02379    0.00385   -0.00533   -0.00265 
O2    3    0.877233    0.909248    0.556010    11.00000    0.02596    0.03981 = 
         0.02893    0.00640   -0.00516    0.00023 
O3    3    0.843283    1.159566    0.409136    11.00000    0.02302    0.03225 = 
         0.02825    0.00465   -0.00332   -0.00305 
C1    1    0.692350    0.324714    0.668888    11.00000    0.02188    0.02425 = 
         0.02185   -0.00440   -0.00124    0.00202 
C2    1    0.683629    0.132498    0.747853    11.00000    0.02769    0.02824 = 
         0.02238   -0.00057   -0.00324    0.00337 
AFIX  43 
H2    2    0.726233    0.100207    0.801228    11.00000   -1.20000 
AFIX   0 
C3    1    0.610977   -0.011266    0.746727    11.00000    0.03216    0.02615 = 
         0.02511    0.00166    0.00094    0.00056 
AFIX  43 
H3    2    0.603849   -0.143253    0.800346    11.00000   -1.20000 
AFIX   0 
C4    1    0.548383    0.033904    0.668713    11.00000    0.02497    0.02785 = 
         0.03003   -0.00220   -0.00024   -0.00220 
AFIX  43 
H4    2    0.499412   -0.068252    0.669440    11.00000   -1.20000 
AFIX   0 
C5    1    0.556691    0.226873    0.589695    11.00000    0.02410    0.02943 = 
         0.02609   -0.00176   -0.00455    0.00083 
AFIX  43 
H5    2    0.514230    0.259730    0.536181    11.00000   -1.20000 
AFIX   0 
C6    1    0.628889    0.368214    0.592182    11.00000    0.02454    0.02338 = 
         0.02082   -0.00156   -0.00001    0.00301 
C7    1    0.721294    0.671871    0.534417    11.00000    0.02009    0.02710 = 
         0.02181   -0.00415   -0.00242    0.00233 
C8    1    0.746428    0.863361    0.468166    11.00000    0.02468    0.02829 = 
         0.02280    0.00081   -0.00348    0.00136 
AFIX  43 
H8    2    0.710765    0.925583    0.410779    11.00000   -1.20000 
AFIX   0 
C9    1    0.827888    0.974959    0.484219    11.00000    0.02548    0.02581 = 
         0.02307   -0.00158    0.00112    0.00265 
C10   1    0.924523    1.280302    0.417707    11.00000    0.02410    0.04682 = 
         0.03526    0.00735   -0.00393   -0.00863 
AFIX  23 
H10A  2    0.967780    1.143733    0.413140    11.00000   -1.20000 
H10B  2    0.932140    1.373223    0.488140    11.00000   -1.20000 
AFIX   0 
C11   1    0.930085    1.471631    0.325423    11.00000    0.03601    0.04136 = 
         0.03693    0.00562    0.00332   -0.00723 
AFIX 137 
H11A  2    0.920942    1.378234    0.256279    11.00000   -1.50000 
H11B  2    0.984826    1.552906    0.327540    11.00000   -1.50000 
H11C  2    0.888122    1.608845    0.332112    11.00000   -1.50000 
AFIX   0 
HKLF 4 
  
REM  d8v17796_a.res in P2(1)/c 
REM R1 =  0.0259 for    1889 Fo > 4sig(Fo)  and  0.0274 for all    1988 data 
REM    138 parameters refined using      0 restraints 
  
END 
  
WGHT      0.0291      0.4359 
  
REM Instructions for potential hydrogen bonds 
EQIV $1 x, -y+3/2, z+1/2 
HTAB C2 O3_$1 
EQIV $2 -x+2, -y+2, -z+1 
HTAB C10 O2_$2 
  
REM Highest difference peak  0.227,  deepest hole -0.188,  1-sigma level  0.035 
Q1    1   0.6638  0.3196  0.6284  11.00000  0.05    0.23 
Q2    1   0.7300  0.4108  0.6685  11.00000  0.05    0.22 
Q3    1   0.7452  0.7193  0.4854  11.00000  0.05    0.20 
Q4    1   0.7806  0.9243  0.4785  11.00000  0.05    0.20 
Q5    1   0.7450  0.6104  0.5818  11.00000  0.05    0.20 
Q6    1   0.5752  0.0645  0.7186  11.00000  0.05    0.19 
Q7    1   0.6832  0.2882  0.7204  11.00000  0.05    0.19 
Q8    1   0.7242  0.8363  0.5223  11.00000  0.05    0.18 
Q9    1   0.6975  0.2018  0.6934  11.00000  0.05    0.18 
Q10   1   0.6013  0.2602  0.5721  11.00000  0.05    0.17 
Q11   1   0.5622  0.0986  0.6156  11.00000  0.05    0.16 
Q12   1   0.5867  0.3393  0.6038  11.00000  0.05    0.16 
Q13   1   0.9262  1.3708  0.3665  11.00000  0.05    0.16 
Q14   1   0.6825  0.6226  0.5327  11.00000  0.05    0.15 
Q15   1   0.6374  0.4513  0.5594  11.00000  0.05    0.15 
Q16   1   0.6409  0.1085  0.7600  11.00000  0.05    0.14 
Q17   1   0.8821  1.2191  0.4146  11.00000  0.05    0.14 
Q18   1   0.9626  1.2225  0.4694  11.00000  0.05    0.14 
Q19   1   0.5472  0.1973  0.6520  11.00000  0.05    0.14 
Q20   1   0.6778  1.0035  0.3971  11.00000  0.05    0.12 
;
_shelx_res_checksum              18979
